# Supplementary material for: Cognitive Remediation in Virtual Environments for Patients with Schizophrenia and Major Depressive Disorder: A Feasibility Study
Source: Int J Environ Res Public Health. 2021 Aug 28;18(17):9081. doi: 10.3390/ijerph18179081 (PMC8431186; doi:10.3390/ijerph18179081)
Supplement: Supplementary file 1 [file ijerph-18-09081-s001.zip]

Archive with 1 entries (1 files):
- ijerph-1317059-supplementary.pdf
